# Supplementary material for: Intratumor genetic heterogeneity and clonal evolution to decode endometrial cancer progression
Source: Oncogene. 2022 Feb 10;41(13):1835–50. doi: 10.1038/s41388-022-02221-0 (PMC8956509; doi:10.1038/s41388-022-02221-0)
Supplement: Supplementary file 4 — Supplementary Table S2 [file 41388_2022_2221_MOESM4_ESM.xlsx]

## Sheet: Hoja1
Table S2: Summary of total SNVs, insertions and deletions (indels) and non-synonymous SNVs identified by tumor region analyzed by WES.
	Total SNVs	indels	Non-synonymous SNV
EEC3_T1	65	3	47
EEC3_T2	68	3	48
EEC3_M	60	3	57
EEC4_T1	404	24	226
EEC4_T2	395	23	214
EEC4_M	365	22	207
Mean CN-low	226.167	13	133.167
EEC5_T1	883	183	418
EEC5_T2	952	179	477
EEC5_M	936	158	496
EEC6_T1	283	51	140
EEC6_T2	355	68	177
EEC6_M	335	77	145
EEC7_T1	1537	213	809
EEC7_T2	1493	191	814
EEC7_M	745	146	363
Mean MSI	835.444	140.667	426.556
SEC1_T1	41	4	26
SEC1_T2	41	4	24
SEC1_T3	30	3	17
SEC1_T4	39	3	25
SEC1_M	24	3	12
SEC2_T1	44	1	24
SEC2_T2	47	2	25
SEC2_T3	77	2	46
SEC2_M	63	1	36
SEC3_T1	112	1	68
SEC3_T2	110	1	65
SEC3_M1	92	1	55
SEC3_M2	103	1	60
Mean SEC	63.3077	2.07692	37.1538
AEC_T1	251	1	161
AEC_T2	253	1	163
AEC_M	196	1	124
Mean AEC	233.333	1	149.333
