# Supplementary material for: Intratumor genetic heterogeneity and clonal evolution to decode endometrial cancer progression
Source: Oncogene. 2022 Feb 10;41(13):1835–50. doi: 10.1038/s41388-022-02221-0 (PMC8956509; doi:10.1038/s41388-022-02221-0)
Supplement: Supplementary file 9 — Supplementary Table S7 [file 41388_2022_2221_MOESM9_ESM.xlsx]

## Sheet: Hoja1
Table S7: Primary antibodies used in the immunohistochemistry analysis
Protein	Antibody	Supplier	Dilution	Staining pattern
ER	Monoclonal Mouse Anti-Human R.E. Antigen Clone 1D5	Dako (Glostrup, Denmark)	Ready-to-use	Nuclear
p53	Monoclonal Mouse Anti-Human p53 Protein Clone DO-7	Dako (Glostrup, Denmark)	Ready-to-use	Nuclear
PTEN	Monoclonal Mouse Anti-Human PTEN Clone 6H2.1	Dako (Glostrup, Denmark)	1:100	Nuclear and cytoplasmic
HMGA2	Polyclonal Rabbit Anti-Human HMGA2	LifeSpan BioSciences (Seatle, WA)	1:100	Nuclear
IMP2	Monoclonal Rabbit Anti- IGF2BP2 Clone EPR6741 (B)	Abcam (Cambridge, MA)	1:100	Cytoplasmic
IMP3	Monoclonal Mouse Anti-Human IMP3 Clone 69.1	Dako (Glostrup, Denmark)	1:100	Cytoplasmic
CYC E1	Polyclonal Rabbit Anti-Human Cyclin E1	Sigma-Aldrich (St.Louis, MO)	1:100	Nuclear
MLH1	Monoclonal Mouse Anti-Human MLH1, Clone ES05,	Dako (Glostrup, Denmark)	1:100	Nuclear
PMS2	Monoclonal Rabbit Anti-Human PMS2 Clone EP51	Dako (Glostrup, Denmark)	1:50	Nuclear and cytoplasmic
MSH2	Monoclonal Mouse Anti-Human MSH2, Clone FE11	Dako (Glostrup, Denmark)	1:200	Nuclear
MSH6	Monoclonal Anti-Huma MSH6, Clone EPR 3945	GeneTex Irvine (CA, USA)	1:800	Nuclear
HER2	Monoclonal Mouse Anti-Human HER2 clone CB11	Leica Biosystems Bond Oracle: TA9145 (Nussloch, Germany)	Ready-to-use	Membrane
